# Supplementary material for: Type II metacaspase mediates light-dependent programmed cell death in Chlamydomonas reinhardtii
Source: Plant Physiol. 2023 Nov 16;194(4):2648–62. doi: 10.1093/plphys/kiad618 (PMC10980519; doi:10.1093/plphys/kiad618)
Supplement: kiad618_Supplementary_Data [file kiad618_supplementary_data.zip › Supplemental Tables.xlsx]

## Sheet: Supplemental Table S1
Supplemental Table S1: List of proteins deregulated at least twice during GSNO-induced PCD.
The proteins are described with respect to the description of the Chlamydomonas genome version 6.1 on the Phytozome website, the corresponding transcript number, and the ratio between GSNO-treated and control. We added PFAM, KEGG, GO and Predalgo annotation to the description, for protein cellular localization predictions.
Protein description	Name	Transcript	Ratio GSNO/control	PFAM	KEGG	GO	Predalgo
Heat shock protein 22C	HSP22C	Cre03.g145787_4532.1	Not Detected in the control samples	[Hsp20/alpha crystallin family]		[Any homoeostatic process in which an organism maintains its internal body temperature at a relatively constant value] [Binding to ice, water reduced to the solid state by cold temperature] [Any process that results in a change in state or activity of a cell or an organism]	M
heat shock protein 22A	HSP22A	Cre07.g318800_4532.1		[Hsp20/alpha crystallin family]	[Protein processing in endoplasmic reticulum]		O
NO DEFLINE Cre10.g428950_4532.1		Cre10.g428950_4532.1					SP
Heat shock protein 22F	HSP22F	Cre14.g617400_4532.1		[Hsp20/alpha crystallin family]			C
DeSI-type SUMO protease	DESI4	Cre16.g662450_4532.1		[PPPDE putative peptidase domain]			O
Putative 2-hydroxyisoflavone reductase	IFR1	Cre11.g477200_4532.1	3295.7	[NAD dependent epimerase/dehydratase family]		[catalytic activity] [obsolete coenzyme binding]	O
Heat shock protein 22E	HSP22E	Cre14.g617450_4532.1	335.029	[Hsp20/alpha crystallin family]			C
Low-CO2-induced aldose reductase	LCI28	Cre09.g394658_4532.2	107.198	[Aldo/keto reductase family]		[oxidoreductase activity] [obsolete oxidation-reduction process]	C
UbiE/COQ5 methyltransferase family protein		Cre08.g380000_4532.2	52.799	[Sulfatase-modifying factor enzyme 1] [Methyltransferase domain]			O
Glutathione S-transferase	GSTS1	Cre16.g688550_4532.1	20.646	[Glutathione S-transferase, C-terminal domain] [Glutathione S-transferase, N-terminal domain]		[protein binding]	O
Cinnamyl-alcohol dehydrogenase	CAD1	Cre03.g207800_4532.1	13.2128	[Zinc-binding dehydrogenase] [Alcohol dehydrogenase GroES-like domain]	[CAD; cinnamyl-alcohol dehydrogenase [EC:1.1.1.195]]	[zinc ion binding] [oxidoreductase activity] [obsolete oxidation-reduction process]	M
Similar to Sortilin, neurotensin receptor 3, C-terminal (Sortilin_C)		Cre16.g662250_4532.1	7.55596	[Sortilin, neurotensin receptor 3, C-terminal] [Sortilin, neurotensin receptor 3,]		GO:0016021	SP
Aldo/keto reductase		Cre16.g692800_4532.1	6.636	[Aldo/keto reductase family]		[oxidoreductase activity] [obsolete oxidation-reduction process]	O
Similar to GAMMA-BUTYROBETAINE HYDROXYLASE-RELATED		Cre13.g569400_4532.1	6.10447	[Taurine catabolism dioxygenase TauD, TfdA family]		[oxidoreductase activity] [obsolete oxidation-reduction process]	O
Unknown		Cre09.g801029_4532.1	5.42082
Similar to 12-oxophytodienoic acid reductase (OPR)		Cre03.g210513_4532.1	5.40855	[NADH:flavin oxidoreductase / NADH oxidase family]	[OPR; 12-oxophytodienoic acid reductase [EC:1.3.1.42]]	[catalytic activity] [FMN binding] [oxidoreductase activity] [obsolete oxidation-reduction process]	C
dehydroascorbate reductase		Cre10.g456750_4532.1	5.06613	[Glutathione S-transferase, N-terminal domain] [Glutathione S-transferase, C-terminal domain]		[protein binding]	C
Related to sulfiredoxin	SRX2	Cre17.g729950_4532.1	4.95629	[ParB/Sulfiredoxin domain]	[SRX1; sulfiredoxin [EC:1.8.98.2]]	[sulfiredoxin activity] [obsolete oxidation-reduction process]	C
Similar to Stizolobate synthase		Cre09.g408600_4532.1	4.47981	[Catalytic LigB subunit of aromatic ring-opening dioxygenase]		[cellular aromatic compound metabolic process] [ferrous iron binding] [zinc ion binding] [oxidoreductase activity] [oxidoreductase activity, acting on single donors with incorporation of molecular oxygen] [obsolete oxidation-reduction process]	O
Similar to Putatative Protease/Amidase		Cre01.g004900_4532.1	4.37162	[DJ-1/PfpI family]			O
Unknown		Cre13.g588700_4532.3	4.20746				O
Unknown		Cre03.g195388_4532.1	3.98245				C
Putative pherophorin-chlamydomonas homolog		Cre02.g077550_4532.7	3.84013	[Pherophorin]			SP
Methionine sulphoxide reductase 1B	MSRB1B	Cre14.g615100_4532.2	3.75126	[SelR domain]	[msrB; peptide-methionine (R)-S-oxide reductase [EC:1.8.4.12]]	[response to oxidative stress] [oxidoreductase activity, acting on a sulfur group of donors, disulfide as acceptor] [protein repair] [peptide-methionine (R)-S-oxide reductase activity] [obsolete oxidation-reduction process]	O
Protein disulfide oxidoreductase	PDO2	Cre12.g553700_4532.1	3.61556	[DSBA-like thioredoxin domain]		[protein-disulfide reductase activity]	C
Similar to conserved hypothetical protein in bacteria		Cre13.g569500_4532.1	3.53379	[Taurine catabolism dioxygenase TauD, TfdA family]		[oxidoreductase activity] [obsolete oxidation-reduction process]	O
Unknown		Cre03.g179941_4532.1	3.34689				O
THIOCYANATE METHYLTRANSFERASE 1-RELATED		Cre04.g215600_4532.1	3.32997	[Thiopurine S-methyltransferase (TPMT)]		[S-adenosylmethionine-dependent methyltransferase activity]	SP
Similar to PERIPLASMIC PHOSPHATE BINDING COMPONENT OF PHOSPHATE ABC TRANSPORTER		Cre15.g635067_4532.3	3.29551	[PBP superfamily domain]			SP
Glutathione S-transferase	GSTS2	Cre16.g682725_4532.1	3.27012	[Glutathione S-transferase, C-terminal domain] [Glutathione S-transferase, N-terminal domain]		[protein binding]	O
Similar to ADP-RIBOSYLGLYCOHYDROLASE		Cre01.g016150_4532.1	3.21365	[ADP-ribosylglycohydrolase]			C
Flagellar Associated Protein 170	FAP170	Cre02.g090050_4532.1	2.92986				SP
High mobility group protein		Cre16.g672300_4532.1	2.90085	[HMG (high mobility group) box]			C
Flagellar Associated Protein 233	FAP233	Cre09.g393450_4532.1	2.87618	[Fasciclin domain]			SP
Cyclophilin 20-1	CYN20A	Cre06.g284900_4532.1	2.86042	[Cyclophilin type peptidyl-prolyl cis-trans isomerase/CLD]	[E5.2.1.8; peptidylprolyl isomerase [EC:5.2.1.8]]	[protein peptidyl-prolyl isomerization] [peptidyl-prolyl cis-trans isomerase activity] [protein folding]	SP
METACASPASE-4-RELATED		Cre03.g184700_4532.1	2.82663	[Caspase domain]		[cysteine-type endopeptidase activity] [proteolysis]	O
Unknown		Cre07.g317450_4532.1	2.71405				C
Flagellar Associated Protein191	FAP191	Cre10.g456000_4532.2	2.70083	[NADPH-dependent FMN reductase]	[wrbA; NAD(P)H dehydrogenase (quinone) [EC:1.6.5.2]]	[FMN binding] [oxidoreductase activity] [homoiothermy] [negative regulation of DNA-templated transcription] [ice binding] [response to freezing]	O
Predicted protein of CSE family		Cre09.g396800_4532.1	2.63668				SP
Vacuolar processing enzyme	VPE1	Cre12.g483550_4532.3	2.56382	[Peptidase C13 family]	[LGMN; legumain [EC:3.4.22.34]]	[proteolysis] [peptidase activity]	M
Phosphoprotein phosphatase 2C-related		Cre08.g365632_4532.1	2.54678	[Protein phosphatase 2C]		[catalytic activity] [protein serine/threonine phosphatase activity] [protein dephosphorylation]	C
weakly Similar to Beta-Glucan Synthesis-Associated		Cre12.g509200_4532.1	2.54049	[Glycosyl hydrolases family 16]		[hydrolase activity, hydrolyzing O-glycosyl compounds] [carbohydrate metabolic process]	O
Mono-functional catalase	CAT1	Cre09.g417150_4532.1	2.51116	[Catalase] [Catalase-related immune-responsive]	[katE, CAT, catB, srpA; catalase [EC:1.11.1.6]]	[catalase activity] [response to oxidative stress] [heme binding] [obsolete oxidation-reduction process]	O
Mitochondrial F1F0 ATP synthase associated protein 5	ASA5	Cre17.g721300_4532.4	2.50389				O
Multicopper ferroxidase	FOX1	Cre09.g393150_4532.2	2.49174	[Multicopper oxidase] [Multicopper oxidase]	[HEPH; hephaestin [EC:1.16.3.1]]	[copper ion binding] [oxidoreductase activity] [obsolete oxidation-reduction process]	O
Malate synthase	MAS1	Cre03.g144807_4532.3	2.48093	[Malate synthase]	[aceB, glcB; malate synthase [EC:2.3.3.9]]	[catalytic activity] [malate synthase activity] [glyoxylate cycle]	C
RNSP1-SAP18 binding (RSB) motif		Cre03.g204950_4532.1	2.42483	[RNA recognition motif. (a.k.a. RRM, RBD, or RNP domain)] [SAP domain] [RNSP1-SAP18 binding (RSB) motif]		[nucleotide binding] [nucleic acid binding]	O
SAP domain-containing ribonucleoprotein (SARNP, CIP29, THO1)		Cre03.g176100_4532.1	2.40397	[SAP domain]	[SARNP, CIP29, THO1; SAP domain-containing ribonucleoprotein]		O
Similar to 26S proteasome non-ATPase regulatory subunit 9 (PSMD9)		Cre04.g226950_4532.1	2.38233		[PSMD9, RPN4; 26S proteasome regulatory subunit N4]	[protein binding]	O
Similar to 8-hydroxy-5-deazaflavin:NADPH oxidoreductase		Cre14.g631600_4532.1	2.37887	[NADP oxidoreductase coenzyme F420-dependent]			O
FtsH-like membrane ATPase/metalloprotease	FTSH1	Cre12.g485800_4532.8	2.35564	[ATPase family associated with various cellular activities (AAA)] [Peptidase family M41]	[ftsH, hflB; cell division protease FtsH [EC:3.4.24.-]]	[metalloendopeptidase activity] [ATP binding] [proteolysis] [membrane]	C
Peptide methionine-S-sulfoxide reductase, msrA-type	MSRA5	Cre10.g464850_4532.1	2.33366	[Peptide methionine sulfoxide reductase]		[response to oxidative stress] [peptide-methionine (S)-S-oxide reductase activity] [oxidoreductase activity, acting on a sulfur group of donors, disulfide as acceptor] [protein repair] [obsolete oxidation-reduction process]	C
Iron-sulfur cluster assembly scaffold protein	ISU1	Cre13.g568850_4532.1	2.30677	[NifU-like N terminal domain]		[iron ion binding] [iron-sulfur cluster assembly] [iron-sulfur cluster binding]	SP
Isochorismatase family (Isochorismatase)		Cre09.g403034_4532.1	2.24199	[Isochorismatase family]		[catalytic activity] [metabolic process]	O
membrane AAA-metalloprotease, chloroplast	FTSH2	Cre17.g720050_4532.3	2.23091	[ATPase family associated with various cellular activities (AAA)] [Peptidase family M41]	[ftsH, hflB; cell division protease FtsH [EC:3.4.24.-]]	[metalloendopeptidase activity] [ATP binding] [proteolysis] [membrane]	C
Methylenetetrahydrofolate dehydrogenase (NADP(+)) // Methenyltetrahydrofolate cyclohydrolase		Cre03.g182450_4532.1	2.21415	[Tetrahydrofolate dehydrogenase/cyclohydrolase, catalytic domain] [Tetrahydrofolate dehydrogenase/cyclohydrolase, NAD(P)-binding domain]		[catalytic activity] [methylenetetrahydrofolate dehydrogenase (NADP+) activity] [folic acid-containing compound biosynthetic process] [obsolete oxidation-reduction process]
Gamma-glutamylcysteine synthetase	GSH1	Cre02.g077100_4532.1	2.21112	[Glutamate-cysteine ligase family 2(GCS2)]	[gshA; glutamate--cysteine ligase [EC:6.3.2.2]]	[glutamate-cysteine ligase activity] [glutathione biosynthetic process] [cellular modified amino acid biosynthetic process]	C
Quinonprotein alcohol dehydrogenase-like superfamily		Cre12.g487200_4532.2	2.21043	[WD domain, G-beta repeat]		[protein binding]	O
Serine hydroxymethyltransferase	SHMT1	Cre16.g664550_4532.1	2.14355	[Serine hydroxymethyltransferase]		[transferase activity]	M
FAS Domain Flagellar Associated Protein 346	FAP346	Cre12.g492600_4532.2	2.13738	[Fasciclin domain]			SP
Radial spoke protein 3	RSP3	Cre06.g291700_4532.1	2.11321	[Radial spoke protein 3]			O
Unknown		Cre09.g410250_4532.1	2.11292				C
Mitochondrial F1F0 ATP synthase associated protein 4	ASA4	Cre13.g581600_4532.1	2.07928				M
Citrate synthase, mitochondrial	CIS1	Cre12.g514750_4532.1	2.05914	[Citrate synthase, C-terminal domain]	[CS, gltA; citrate synthase [EC:2.3.3.1]]	[citrate (Si)-synthase activity] [citrate metabolic process] [acyltransferase activity, acyl groups converted into alkyl on transfer]	M
Pyridine nucleotide-disulphide oxidoreductase		Cre06.g271200_4532.4	2.05846	[Pyridine nucleotide-disulphide oxidoreductase] [Rhodanese-like domain] [Pyridine nucleotide-disulphide oxidoreductase, dimerisation domain]		[oxidoreductase activity] [cell redox homeostasis] [flavin adenine dinucleotide binding] [obsolete oxidation-reduction process]	O
DOUBLECORTIN DOMAIN CONTAINING 2		Cre07.g329650_4532.1	2.04247	[Bacterial protein of unknown function (DUF924)]			M
Homoserine kinase		Cre02.g082250_4532.2	-2.03048	[GHMP kinases N terminal domain] [GHMP kinases C terminal]	[thrB; homoserine kinase [EC:2.7.1.39]]	[homoserine kinase activity] [ATP binding] [threonine metabolic process] [metabolic process] [kinase activity]	C
Glucosamine-fructose-6-phosphate aminotransferase	ATF1	Cre08.g375500_4532.1	-2.03634	[SIS domain] [Glutamine amidotransferase domain]	[glmS, GFPT; glutamine---fructose-6-phosphate transaminase (isomerizing) [EC:2.6.1.16]]	[glutamine-fructose-6-phosphate transaminase (isomerizing) activity] [carbohydrate metabolic process] [carbohydrate binding] [carbohydrate derivative biosynthetic process]	O
Acetohydroxy acid isomeroreductase	AAI1	Cre10.g434750_4532.1	-2.03671	[Acetohydroxy acid isomeroreductase, catalytic domain] [Acetohydroxy acid isomeroreductase, NADPH-binding domain]	[ilvC; ketol-acid reductoisomerase [EC:1.1.1.86]]	[ketol-acid reductoisomerase activity] [branched-chain amino acid biosynthetic process] [oxidoreductase activity] [obsolete oxidation-reduction process]	C
30S ribosomal protein S18	rps18	CreCp.g802300_4532.1	-2.04533	[Ribosomal protein S18]		[structural constituent of ribosome] [intracellular anatomical structure] [ribosome] [translation]
Phosphoglucan water dikinase 1	PWD1	Cre17.g719900_4532.1	-2.04574	[Starch binding domain] [Pyruvate phosphate dikinase, AMP/ATP-binding domain]	[PWD; phosphoglucan, water dikinase [EC:2.7.9.5]]	[ATP binding] [kinase activity] [phosphorylation] [carbohydrate binding] [starch binding]	C
Alanyl-tRNA-synthetase	TSA1	Cre02.g143200_4532.1	-2.0549	[tRNA synthetases class II (A)] [DHHA1 domain] [Threonyl and Alanyl tRNA synthetase second additional domain]	[AARS, alaS; alanyl-tRNA synthetase [EC:6.1.1.7]]	[nucleotide binding] [nucleic acid binding] [alanine-tRNA ligase activity] [ATP binding] [cytoplasm] [alanyl-tRNA aminoacylation] GO:0016876 [tRNA aminoacylation]	SP
Flagellar Associated Protein 237	FAP237	Cre06.g278170_4532.1	-2.05497	[Fasciclin domain]			SP
Light-dependent protochlorophyllide reductase	POR1	Cre01.g015350_4532.1	-2.05797	[short chain dehydrogenase]	[por; protochlorophyllide reductase [EC:1.3.1.33]]	[metabolic process] [oxidoreductase activity] [protochlorophyllide reductase activity] [obsolete oxidation-reduction process]	C
aspartate aminotransferase	AST4	Cre06.g257950_4532.2	-2.07073	[Aminotransferase class I and II]	[GOT2; aspartate aminotransferase, mitochondrial [EC:2.6.1.1]]	[catalytic activity] [amino acid metabolic process] [transaminase activity] [biosynthetic process] [pyridoxal phosphate binding]	SP
DEAD box ATP-dependent RNA helicase		Cre10.g427700_4532.5	-2.07422	[DEAD/DEAH box helicase] [Helicase conserved C-terminal domain]	[DDX3X, bel; ATP-dependent RNA helicase DDX3X [EC:3.6.4.13]]	[nucleic acid binding] [ATP binding]	O
Coiled-Coil Flagellar Associated Protein 294	FAP294	Cre09.g403900_4532.1	-2.07991	[HNH endonuclease]			O
Methylenetetrahydrofolate reductase (NAD(P)H) / N(5,10)-methylenetetrahydrofolate reductase		Cre10.g433600_4532.1	-2.08333	[Methylenetetrahydrofolate reductase]	[metF, MTHFR; methylenetetrahydrofolate reductase (NADH) [EC:1.5.1.54]]	[methylenetetrahydrofolate reductase (NAD(P)H) activity] [methionine metabolic process] [obsolete oxidation-reduction process]	O
Stress-enhanced protein 3		Cre03.g199535_4532.1	-2.08608				C
Flagellar Associated Protein 303;regulatory subunit gamma of snRKN1 complex in Chlamydomonas	FAP303	Cre12.g528000_4532.1	-2.08873	[CBS domain]			M
Cobalamin-dependent methionine synthase	METE1	Cre03.g180750_4532.8	-2.09218	[Cobalamin-independent synthase, Catalytic domain] [Cobalamin-independent synthase, N-terminal domain]		[5-methyltetrahydropteroyltriglutamate-homocysteine S-methyltransferase activity] [zinc ion binding] [amino acid biosynthetic process] [methionine biosynthetic process]	O
COP-II coat subunit	SEC31	Cre12.g522450_4532.2	-2.09928	[Steroid receptor RNA activator (SRA1)]	[SEC31; protein transport protein SEC31]	[protein binding]	SP
Sterol-C24-methyltransferase	SMT1	Cre12.g500500_4532.1	-2.10417	[Methyltransferase domain] [Sterol methyltransferase C-terminal]	[E2.1.1.143; 24-methylenesterol C-methyltransferase [EC:2.1.1.143]]	[steroid biosynthetic process] [metabolic process] [methyltransferase activity]	O
pre-mRNA-splicing factor ATP-dependent RNA helicase DHX15/PRP43 (DHX15, PRP43)		Cre03.g182950_4532.1	-2.11245	[Helicase conserved C-terminal domain] [Helicase associated domain (HA2)] [Oligonucleotide/oligosaccharide-binding (OB)-fold] [AAA domain]	[DHX15, PRP43; pre-mRNA-splicing factor ATP-dependent RNA helicase DHX15/PRP43 [EC:3.6.4.13]]	[helicase activity]	O
Cobalamin adenosyltransferase	FAP23	Cre01.g005850_4532.1	-2.12997	[Cobalamin adenosyltransferase]	[MMAB, pduO; cob(I)alamin adenosyltransferase [EC:2.5.1.17]]		O
Geranylgeranyl reductase CHLP	CHLP1	Cre01.g050950_4532.4	-2.18997	[FAD binding domain]	[chlP, bchP; geranylgeranyl diphosphate/geranylgeranyl-bacteriochlorophyllide a reductase [EC:1.3.1.83 1.3.1.111]]	[photosynthesis] [chlorophyll biosynthetic process] [oxidoreductase activity, acting on the CH-CH group of donors, NAD or NADP as acceptor] [geranylgeranyl reductase activity] [obsolete cofactor biosynthetic process] [obsolete oxidation-reduction process] [FAD binding]	C
Flagellar Associated Protein 410	FAP410	Cre14.g625550_4532.1	-2.19989			[protein binding]	O
Isopropylmalate dehydratase, large subunit	LEU1L	Cre01.g004500_4532.2	-2.21983	[Aconitase family (aconitate hydratase)]	[leuC, IPMI-L; 3-isopropylmalate/(R)-2-methylmalate dehydratase large subunit [EC:4.2.1.33 4.2.1.35]]	[metabolic process] [amino acid biosynthetic process] [hydro-lyase activity] [4 iron, 4 sulfur cluster binding]	C
Mitogen-Activated Protein Kinase 6		Cre12.g508900_4532.2	-2.24373	[Protein kinase domain]	[ERK, MAPK1_3; mitogen-activated protein kinase 1/3 [EC:2.7.11.24]]	[protein kinase activity] [protein tyrosine kinase activity] [ATP binding] [protein phosphorylation]	O
D-3-phosphoglycerate dehydrogenase	PGDH1	Cre07.g344600_4532.1	-2.25043	[D-isomer specific 2-hydroxyacid dehydrogenase, catalytic domain] [S-adenosyl-L-homocysteine hydrolase, NAD binding domain]	[serA, PHGDH; D-3-phosphoglycerate dehydrogenase / 2-oxoglutarate reductase [EC:1.1.1.95 1.1.1.399]]	[metabolic process] [amino acid binding] [oxidoreductase activity, acting on the CH-OH group of donors, NAD or NADP as acceptor] [NAD binding] [obsolete oxidation-reduction process]	C
Acetolactate synthase, small subunit	ALS2	Cre01.g055453_4532.1	-2.28623	[ACT domain] [Small subunit of acetolactate synthase]	[E2.2.1.6S, ilvH, ilvN; acetolactate synthase I/III small subunit [EC:2.2.1.6]]	[acetolactate synthase activity] [metabolic process] [branched-chain amino acid biosynthetic process] [amino acid binding]	C
NADH-UBIQUINONE OXIDOREDUCTASE FLAVOPROTEIN 1 NDUFV1		Cre07.g346450_4532.1	-2.2894				M
beta-2 tubulin	TUB2	Cre12.g549550_4532.1	-2.29626	[Tubulin/FtsZ family, GTPase domain] [Tubulin C-terminal domain]	[TUBB; tubulin beta]	[gamma-tubulin complex] [GTPase activity] [structural constituent of cytoskeleton] [GTP binding] [microtubule] [microtubule-based process] [microtubule nucleation] [cytoplasmic microtubule organization] GO:0043234 [protein polymerization]	O
Valyl-tRNA synthetase	TSV1	Cre07.g350500_4532.2	-2.33838	[tRNA synthetases class I (I, L, M and V)] [Anticodon-binding domain of tRNA ligase] [Valyl tRNA synthetase tRNA binding arm]	[VARS, valS; valyl-tRNA synthetase [EC:6.1.1.9]]	[nucleotide binding] [aminoacyl-tRNA editing activity] [aminoacyl-tRNA ligase activity] [valine-tRNA ligase activity] [ATP binding] [cytoplasm] [tRNA aminoacylation for protein translation] [valyl-tRNA aminoacylation]	C
Ribosomal protein S5/Elongation Factor G/III/V family protein	EFG2	Cre12.g516200_4532.4	-2.35603	[Elongation factor Tu GTP binding domain] [Elongation factor G C-terminus] [Elongation factor Tu domain 2] [Elongation factor G, domain IV] [Elongation Factor G, domain III]	[EEF2; elongation factor 2]	[GTPase activity] [GTP binding]	O
COP-II coat subunit	SEC23A	Cre03.g180850_4532.7	-2.35655	[Gelsolin repeat] [Sec23/Sec24 zinc finger] [Sec23/Sec24 trunk domain] [Sec23/Sec24 helical domain] [Sec23/Sec24 beta-sandwich domain]	[SEC23; protein transport protein SEC23]	[intracellular protein transport] [endoplasmic reticulum to Golgi vesicle-mediated transport] [zinc ion binding] [COPII vesicle coat]	O
Eukaryotic translation initiation factor 3, subunit D	EIF3D	Cre05.g242300_4532.2	-2.35704	[Eukaryotic translation initiation factor 3 subunit 7 (eIF-3)]	[EIF3D; translation initiation factor 3 subunit D]	[translation initiation factor activity] [cytoplasm] [eukaryotic translation initiation factor 3 complex]	O
UDP-glucose dehydrogenase	UGD2	Cre06.g278185_4532.1	-2.38853	[UDP-glucose/GDP-mannose dehydrogenase family, central domain] [UDP-glucose/GDP-mannose dehydrogenase family, UDP binding domain] [UDP-glucose/GDP-mannose dehydrogenase family, NAD binding domain]	[UGDH, ugd; UDPglucose 6-dehydrogenase [EC:1.1.1.22]]	[UDP-glucose 6-dehydrogenase activity] [oxidoreductase activity, acting on the CH-OH group of donors, NAD or NADP as acceptor] [NAD binding] [obsolete oxidation-reduction process]	O
snRK1 family in Chlamydomonas, subgroup 2	SNRK2F	Cre11.g481000_4532.1	-2.44191	[Protein tyrosine and serine/threonine kinase]	[SNRK2; serine/threonine-protein kinase SRK2 [EC:2.7.11.1]]	[protein kinase activity] [protein tyrosine kinase activity] [ATP binding] [protein phosphorylation]	O
Unknown		Cre06.g278225_4532.1	-2.45199	[Tetratricopeptide repeat] [N-terminal acetyltransferase A, auxiliary subunit]	[NAA30, MAK3; N-alpha-acetyltransferase 30 [EC:2.3.1.256]]	[protein binding]	O
Magnesium chelatase subunit H	CHLH1	Cre07.g325500_4532.1	-2.47587	[CobN/Magnesium Chelatase] [Domain of unknown function (DUF3479)]	[chlH, bchH; magnesium chelatase subunit H [EC:6.6.1.1]]	[biosynthetic process] [chlorophyll biosynthetic process] [magnesium chelatase activity]	C
Rhodanese-like Ca-sensing receptor	CAS1	Cre12.g497300_4532.1	-2.48236	[Rhodanese-like domain]			C
RNA recognition motif. (a.k.a. RRM, RBD, or RNP domain) (RRM_1)		Cre12.g544050_4532.2	-2.51557	[RNA recognition motif. (a.k.a. RRM, RBD, or RNP domain)]		[nucleic acid binding]	O
Unknown		Cre11.g467556_4532.1	-2.5557				M
30S ribosomal protein S14	rps14	CreCp.g802289_4532.1	-2.59458	[Ribosomal protein S14p/S29e]	[RP-S14, MRPS14, rpsN; small subunit ribosomal protein S14]	[structural constituent of ribosome] [intracellular anatomical structure] [ribosome] [translation]
Magnesium chelatase subunit D, chloroplast precursor	CHLD1	Cre05.g242000_4532.1	-2.63553	[Magnesium chelatase, subunit ChlI] [von Willebrand factor type A domain]	[chlD, bchD; magnesium chelatase subunit D [EC:6.6.1.1]]	[ATP binding] [photosynthesis] [chlorophyll biosynthetic process] [magnesium chelatase activity]	C
30S ribosomal protein S8	rps8	CreCp.g802279_4532.1	-2.68502	[Ribosomal protein S8]		[structural constituent of ribosome] [ribosome] [translation]
Magnesium chelatase subunit I, isoform 1	CHLI1	Cre06.g306300_4532.1	-2.6875	[Magnesium chelatase, subunit ChlI]		[ATP binding] [porphyrin-containing compound biosynthetic process] [photosynthesis] [chlorophyll biosynthetic process] [magnesium chelatase activity]	C
Unknown		Cre16.g688302_4532.1	-2.71106	[Bifunctional nuclease domain]	[K08999; uncharacterized protein]	[nuclease activity] [protein binding]	C
Lysophospholipase II (LYPLA2)		Cre03.g164350_4532.1	-2.76615	[Alpha/beta hydrolase family]	[LYPLA2; lysophospholipase II [EC:3.1.1.5]]		C
Ferredoxin-dependent glutamate synthase	GSF1	Cre12.g514050_4532.1	-2.78867	[Glutamine amidotransferases class-II] [GXGXG motif] [Conserved region in glutamate synthase] [Glutamate synthase central domain]	[GLU, gltS; glutamate synthase (ferredoxin) [EC:1.4.7.1]]	[glutamate biosynthetic process] [nitrogen compound metabolic process] [metabolic process] [glutamate synthase activity] [oxidoreductase activity] [oxidoreductase activity, acting on the CH-NH2 group of donors] [obsolete oxidation-reduction process]	C
conserved expressed putative RNA binding protein	CGL28	Cre10.g439700_4532.3	-2.80603	[RNA recognition motif. (a.k.a. RRM, RBD, or RNP domain)]		[nucleic acid binding]	O
Aspartyl-tRNA synthetase	TSD2	Cre06.g279150_4532.1	-2.84911	[tRNA synthetases class II (D, K and N)] [OB-fold nucleic acid binding domain]	[DARS2, aspS; aspartyl-tRNA synthetase [EC:6.1.1.12]]	[nucleotide binding] [nucleic acid binding] [aminoacyl-tRNA ligase activity] [aspartate-tRNA ligase activity] [ATP binding] [cytoplasm] [tRNA aminoacylation for protein translation] [aspartyl-tRNA aminoacylation]	O
Soluble ABC-F domain containing protein, propably cytosolic		Cre01.g023787_4532.1	-2.86506	[ABC transporter] [ABC transporter]	[ABCF2; ATP-binding cassette, subfamily F, member 2]	[ATP binding] [ATP hydrolysis activity]	O
CTX-RELATED TYPE I TRANSMEMBRANE PROTEIN		Cre03.g170800_4532.1	-2.89174	[Rhodanese-like domain]			C
Serine hydroxymethyltransferase	SHMT2	Cre06.g293950_4532.1	-2.9009	[Serine hydroxymethyltransferase]	[glyA, SHMT; glycine hydroxymethyltransferase [EC:2.1.2.1]]	[transferase activity]	O
Unknown		Cre08.g360950_4532.1	-2.9202				C
Unknown		Cre01.g058886_4532.1	-2.92593	[50S ribosome-binding GTPase] [TGS domain] [C-terminal region of MMR_HSR1 domain]	[DRG, RBG; developmentally-regulated GTP-binding protein [EC:3.6.5.-]]	[GTP binding]	O
Glutamyl-tRNA reductase binding protein 1	GTRBP1	Cre03.g156600_4532.1	-2.94712	[Domain of unknown function (DUF2470)]		[FMN binding] [oxidoreductase activity] [obsolete oxidation-reduction process]	C
FAD-dependent oxidoreductase		Cre07.g346800_4532.3	-2.94883	[FAD dependent oxidoreductase]		[oxidoreductase activity] [obsolete oxidation-reduction process]	SP
Plastid acyl-ACP desaturase	FAB2	Cre17.g701700_4532.1	-3.00338	[Fatty acid desaturase]	[FAB2, SSI2, desA1; acyl-[acyl-carrier-protein] desaturase [EC:1.14.19.2 1.14.19.11 1.14.19.26]]	[fatty acid metabolic process] [acyl-[acyl-carrier-protein] desaturase activity] [obsolete oxidation-reduction process]	C
COP-II coat subunit	SEC24A	Cre02.g091150_4532.4	-3.02286	[Gelsolin repeat] [Sec23/Sec24 zinc finger] [Sec23/Sec24 trunk domain] [Sec23/Sec24 helical domain] [Sec23/Sec24 beta-sandwich domain]	[SEC24; protein transport protein SEC24]	[intracellular protein transport] [endoplasmic reticulum to Golgi vesicle-mediated transport] [zinc ion binding] [COPII vesicle coat]	O
Exon junction complex component, UAP56 DEAD/DEAH box helicase homolog	UAP56	Cre17.g719000_4532.1	-3.03599	[Helicase conserved C-terminal domain] [Type III restriction enzyme, res subunit]	[DDX39B, UAP56, SUB2; ATP-dependent RNA helicase UAP56/SUB2 [EC:3.6.4.13]]	[DNA binding] [ATP binding] [hydrolase activity]	O
DHAP synthetase 1	DHAPS1	Cre17.g726750_4532.1	-3.1093	[Class-II DAHP synthetase family]	[E2.5.1.54, aroF, aroG, aroH; 3-deoxy-7-phosphoheptulonate synthase [EC:2.5.1.54]]	[3-deoxy-7-phosphoheptulonate synthase activity] [aromatic amino acid family biosynthetic process]	C
Elongation Factor 3	EF3	Cre04.g222700_4532.1	-3.11105	[ABC transporter]	[EF3, TEF3; elongation factor 3]	[binding] [ATP binding] [ATP hydrolysis activity]	O
Cobalamin-independent methionine synthase	METH1	Cre06.g250902_4532.3	-3.17155	[Pterin binding enzyme] [B12 binding domain] [Homocysteine S-methyltransferase] [B12 binding domain] [Vitamin B12 dependent methionine synthase, activation domain]	[metH, MTR; 5-methyltetrahydrofolate--homocysteine methyltransferase [EC:2.1.1.13]]	[intracellular anatomical structure] [zinc ion binding] [methionine synthase activity] [S-adenosylmethionine-homocysteine S-methyltransferase activity] [methionine biosynthetic process] [cobalamin binding] [pteridine-containing compound metabolic process] [cellular metabolic process] [metal ion binding]	O
O-acetylserine (Thiol)-lyase/cysteine synthase 1	OASTL1	Cre08.g367600_4532.1	-3.26539	[Pyridoxal-phosphate dependent enzyme]	[cysK; cysteine synthase [EC:2.5.1.47]]	[cysteine synthase activity] [cysteine biosynthetic process from serine]	M
Sucrose-phosphate phosphatase / Sucrose-6-phosphate phosphatase		Cre36.g759647_4532.1	-3.2981	[haloacid dehalogenase-like hydrolase]			C
Magnesium chelatase subunit I, isoform 2 with histidine kinase activity	CHLI2	Cre12.g510800_4532.1	-3.34356	[Magnesium chelatase, subunit ChlI]		[ATP binding] [porphyrin-containing compound biosynthetic process] [photosynthesis] [chlorophyll biosynthetic process] [magnesium chelatase activity]	C
Aldo/keto reductase		Cre12.g518900_4532.1	-3.41095	[Aldo/keto reductase family]		[oxidoreductase activity] [obsolete oxidation-reduction process]	C
O-acetylserine (Thiol)-lyase/cysteine synthase 4	OASTL4	Cre16.g685550_4532.2	-3.56636	[Pyridoxal-phosphate dependent enzyme]	[cysK; cysteine synthase [EC:2.5.1.47]]	[cysteine synthase activity] [cysteine biosynthetic process from serine]	C
Carbazole 1,9a-dioxygenase / CARDO		Cre02.g093650_4532.2	-3.61257	[Rieske [2Fe-2S] domain]		[oxidoreductase activity] [2 iron, 2 sulfur cluster binding] [obsolete oxidation-reduction process]	O
Pantothenate kinase, CoA biosynthesis	COAA1	Cre13.g591400_4532.1	-3.66609	[Damage-control phosphatase ARMT1-like domain] [Fumble]	[PANK1_2_3, CAB1, coaW; type II pantothenate kinase [EC:2.7.1.33]]	[pantothenate kinase activity] [ATP binding] [coenzyme A biosynthetic process]	O
4-hydroxy-3-methylbut-2-enyl diphosphate reductase	IDS1	Cre08.g372950_4532.2	-3.77648	[LytB protein]	[ispH, lytB; 4-hydroxy-3-methylbut-2-en-1-yl diphosphate reductase [EC:1.17.7.4]]	[isopentenyl diphosphate biosynthetic process, methylerythritol 4-phosphate pathway] [metal ion binding] [dimethylallyl diphosphate biosynthetic process] [4-hydroxy-3-methylbut-2-en-1-yl diphosphate reductase activity]	C
Aci-reductone dioxygenase	ARD1	Cre12.g542850_4532.1	-3.77923	[Cupin domain]	[mtnD, mtnZ, ADI1; 1,2-dihydroxy-3-keto-5-methylthiopentene dioxygenase [EC:1.13.11.53 1.13.11.54]]	[acireductone dioxygenase [iron(II)-requiring] activity] [obsolete oxidation-reduction process]	O
Mitochondrial F1F0 ATP synthase, alpha subunit	ATP1B	Cre10.g419050_4532.1	-3.78691	[ATP synthase alpha/beta family, nucleotide-binding domain]		[ATP binding] [proton motive force-driven ATP synthesis] GO:0015991 GO:0015992 GO:0016820 [proton-transporting two-sector ATPase complex, catalytic domain] [homoiothermy] [proton-transporting ATP synthase complex, catalytic core F(1)] [ATP metabolic process] [proton-transporting ATP synthase activity, rotational mechanism] [proton-transporting ATPase activity, rotational mechanism] [ice binding] …	M
Ankyrin Repeat Flagellar Associated Protein 269	FAP269	Cre16.g674300_4532.1	-3.84491	[Ankyrin repeats (many copies)]		[protein binding]	C
Low-CO2-inducible protein	LCI9	Cre09.g394473_4532.9	-3.99035	[Starch binding domain]		[carbohydrate binding] [starch binding]	C
Similar to septum formation protein (maf)		Cre05.g243451_4532.1	-4.41468	[Maf-like protein]	[yhdE; nucleoside triphosphate pyrophosphatase [EC:3.6.1.-]]	[cytoplasm]	C
Putative chloroplast TypA translation elongation GTPase	EFG12	Cre07.g335200_4532.1	-4.49768	[Elongation factor G C-terminus] [50S ribosome-binding GTPase] [Elongation factor Tu domain 2]	[typA, bipA; GTP-binding protein]	[GTPase activity] [GTP binding]	C
Glycerate kinase	GLYK1	Cre12.g542300_4532.1	-4.60105		[GLYK; D-glycerate 3-kinase [EC:2.7.1.31]]		C
Apoferredoxin	FDX3	Cre06.g306350_4532.2	-4.83151	[2Fe-2S iron-sulfur cluster binding domain]	[petF; ferredoxin]	[electron transfer activity] [electron transport chain] [iron-sulfur cluster binding] [2 iron, 2 sulfur cluster binding]	C
MoxR-like ATPase (moxR)		Cre15.g801777_4532.2	-5.37125	[AAA domain (dynein-related subfamily)]	[moxR; MoxR-like ATPase [EC:3.6.3.-]]	[ATP binding] [ATP hydrolysis activity]	C
Ferredoxin-sulfite reductase	SIR1	Cre16.g693202_4532.1	-5.46465	[Nitrite and sulphite reductase 4Fe-4S domain] [Nitrite/Sulfite reductase ferredoxin-like half domain]	[sir; sulfite reductase (ferredoxin) [EC:1.8.7.1]]	[oxidoreductase activity] [heme binding] [sulfite reductase (ferredoxin) activity] [iron-sulfur cluster binding] [4 iron, 4 sulfur cluster binding] [obsolete oxidation-reduction process]	SP
O-acetylserine (Thiol)-lyase/cysteine synthase 3	OASTL3	Cre03.g172850_4532.1	-5.47344	[Pyridoxal-phosphate dependent enzyme]	[cysK; cysteine synthase [EC:2.5.1.47]]	[cysteine synthase activity] [cysteine biosynthetic process from serine]	C
Peroxiredoxin Q	PRX6	Cre10.g422300_4532.1	-5.57499	[Redoxin]	[BCP, PRXQ, DOT5; thioredoxin-dependent peroxiredoxin [EC:1.11.1.24]]	[oxidoreductase activity]	C
Ferredoxin Thioredoxin reductase, variable subunit%252C chloroplastic	FTRV1	Cre16.g687294_4532.1	-6.1706	[Ferredoxin thioredoxin reductase variable alpha chain]		[lipoate biosynthetic process] [photosynthesis] [lipoate synthase activity] [4 iron, 4 sulfur cluster binding]	C
Flagellar Associated Protein 204	FAP204	Cre02.g104900_4532.1	-8.22415	[50S ribosome-binding GTPase] [Protein of unknown function (DUF933)]	[ychF; ribosome-binding ATPase]	[GTP binding]	O
Apoferredoxin, chloroplast precursor	FDX4	Cre07.g334800_4532.1	-9.03115	[2Fe-2S iron-sulfur cluster binding domain]	[petF; ferredoxin]	[electron transfer activity] [electron transport chain] [iron-sulfur cluster binding] [2 iron, 2 sulfur cluster binding]	C
Ferredoxin Thioredoxin Reductase, catalytic subunit%252C chloroplastic	FTRC3	Cre03.g193950_4532.1	-14.863	[Ferredoxin thioredoxin reductase catalytic beta chain]	[FTRC; ferredoxin-thioredoxin reductase catalytic chain [EC:1.8.7.2]]	[oxidoreductase activity, acting on iron-sulfur proteins as donors] [obsolete oxidation-reduction process]	C
Glutamate synthase, NADH-dependent	GLT1	Cre13.g592200_4532.1	-227.576	[Glutamine amidotransferases class-II] [GXGXG motif] [Conserved region in glutamate synthase] [Glutamate synthase central domain] [Pyridine nucleotide-disulphide oxidoreductase] [Dihydroprymidine dehydrogenase domain II, 4Fe-4S cluster]	[GLT1; glutamate synthase (NADH) [EC:1.4.1.14]]	[iron ion binding] [glutamate biosynthetic process] [nitrogen compound metabolic process] [metabolic process] [FMN binding] [glutamate synthase activity] [glutamate synthase (NADH) activity] [oxidoreductase activity] [oxidoreductase activity, acting on the CH-NH2 group of donors] [oxidoreductase activity, acting on the CH-NH2 group of donors, NAD or NADP as acceptor] [glutamate synthase activity,…	C
Putative threonine dehydratase and component psaA trans-splicing sub complex II	THD1	Cre02.g073200_4532.2	Not Detected in the GSNO samples	[Pyridoxal-phosphate dependent enzyme] [C-terminal regulatory domain of Threonine dehydratase]	[Glycine, serine and threonine metabolism map00290] [Valine, leucine and isoleucine biosynthesis ]	[Catalysis of the reaction: L-threonine = 2-oxobutanoate + NH3] [The chemical reactions and pathways resulting in the formation of isoleucine, (2R*,3R*)-2-amino-3-methylpentanoic acid]	C
Similar to carbonic anhydrase (cynT, can)		Cre05.g800511_4532.1		[Carbonic anhydrase]	[Nitrogen metabolism ]	[Catalysis of the reaction: H2CO3 = CO2 + H2O] [Binding to a zinc ion (Zn)]	SP
2Fe-2S ferredoxin	FDX11	Cre06.g291650_4532.1		[2Fe-2S iron-sulfur cluster binding domain]		[Any molecular entity that serves as an electron acceptor and electron donor in an electron transport chain] [Binding to an iron-sulfur cluster, a combination of iron and sulfur atoms]	C

## Sheet: Supplemental Table S2
Supplemental Table S2: List of primers used in this study
Primer Name	Primer sequence
MC2.5	GAAGTTCACCTTCATCGCC
MC2.3	TGGTACATGCCTATGAATTGC
MC1.5	CTGCCTGAACGATGTGAAC
MC1.3	CTGCACGCCATACTTCTCAA
RACK1.5	GACGTCATCCACTGCCTGTG
RACK1.3	CGACGCATCCTCAACACACC
